# Supplementary material for: Invasive Meningococcal Disease in the Post–COVID-19 Era in South America
Source: Vaccines (Basel). 2025 Oct 22;13(11):1079. doi: 10.3390/vaccines13111079 (PMC12656551; doi:10.3390/vaccines13111079)
Supplement: Supplementary file 1 [file vaccines-13-01079-s001.zip]

Archive with 6 entries (6 files):
- vaccines-3837401_References.pdf
- vaccines-3837401_Supplementary Figure S1.pdf
- vaccines-3837401_Supplementary Figure S2.pdf
- vaccines-3837401_Supplementary Table S1.pdf
- vaccines-3837401_Supplementary Table S2.pdf
- vaccines-3837401_Supplementary Table S3.pdf
